# Supplementary material for: Plasma Levels of Apoliporptoein A1 in Malaria-Exposed Primigravidae Are Associated with Severe Anemia
Source: PLoS One. 2010 Jan 21;5(1):e8822. doi: 10.1371/journal.pone.0008822 (PMC2809092; doi:10.1371/journal.pone.0008822)
Supplement: Table S1 — (0.05 MB XLS) [file pone.0008822.s001.xls]

## Sheet: Sheet1
Supplementary Table 1: proteins in plasma samples of malaria-infected pregnant women
Accession number	Gene symbol	Gene title	Mean spectrum count	Mean spectrum count	Mann Whitney U test	Mean spectrum count	Mean spectrum count	Mann Whitney U test
			Primigravidae SA	Primigravidae NA	Primigravidae	Multigravidae SA	Multigravidae NA	Multigravidae
NP_570602.2	A1BG	alpha-1-B glycoprotein	147	198.4	0.12	128.5	119.5	0.42
NP_000005.2	A2M	alpha-2-macroglobulin	500	701.2	0.46	585.333	792.167	0.9
NP_003465.3	ADAM12	ADAM metallopeptidase domain 12	2.14286	5.4	0.072	2.16667	2.33333	0.86
NP_001124.1	AFM	afamin	25.7143	20.2	0.28	20.5	31	0.12
NP_000020.1	AGT	angiotensinogen (serpin peptidase inhibitor, clade A, member 8)	45.1429	63.2	0.38	62.3333	83	0.29
NP_001613.1	AHSG	alpha-2-HS-glycoprotein	95.5714	99.4	0.8	105.167	78.3333	0.26
NP_001624.1	AMBP	alpha-1-microglobulin/bikunin precursor	20.7143	29	0.034	21.8333	22.5	0.8
NP_001630.1	APCS	amyloid P component, serum	16.8571	26.2	0.073	17.6667	21.3333	0.19
NP_000030.1	APOA1	apolipoprotein A-I	233.143	415.4	0.042	304.333	367	0.33
NP_001634.1	APOA2	apolipoprotein A-II	60.8571	225	0.0045	140.833	174.833	0.87
NP_000473.2	APOA4	apolipoprotein A-IV	15.8571	11	0.19	21.1667	25.5	0.52
NP_000375.1	APOB	apolipoprotein B	28.4286	194.2	0.0145	55.1667	158.167	0.26
NP_001636.1	APOC1	apolipoprotein C-I	3.42857	7.6	0.041	9.33333	7.83333	0.74
NP_000474.2	APOC2	apolipoprotein C-II	4	9.8	0.034	9.83333	9	0.74
NP_000031.1	APOC3	apolipoprotein C-III	10.2857	46.6	0.0045	27.5	29.1667	0.87
NP_001638.1	APOD	apolipoprotein D	4.14286	6.4	0.025	3	3.16667	0.68
NP_000032.1	APOE	apolipoprotein E	20.5714	31.4	0.12	20.6667	31.1667	0.37
NP_001629.1	APOF	apolipoprotein F	0.285714	2.4	0.081	0.333333	1.5	0.1
NP_000033.1	APOH	apolipoprotein H (beta-2-glycoprotein I)	17.8571	24.4	0.073	21.8333	18.3333	0.93
NP_003652.2	APOL1	apolipoprotein L1	3.28571	4.4	0.56	5.33333	5.16667	0.9
NP_647537.1	ATRN	attractin	4.14286	2.6	0.15	4.66667	4	0.68
NP_001176.1	AZGP1	alpha-2-glycoprotein 1, zinc-binding	7.28571	5.6	0.41	8.83333	6.33333	0.19
NP_000046.1	BCHE	butyrylcholinesterase	0.428571	0.6	0.85	0.166667	1.66667	0.18
NP_000704.1	BLVRB	biliverdin reductase B (flavin reductase (NADPH))	2.85714	0.5	0.0088	3.33333	0.166667	0.46
NP_000051.1	BTD	biotinidase	1.71429	1.2	0.39	1	2	0.3
NP_057075.1	C1QA	complement component 1, q subcomponent, A chain	2.42857	1.4	0.31	1.5	5.5	0.1
NP_000482.3	C1QB	complement component 1, q subcomponent, B chain	15.2857	9.6	0.1	8.66667	14.8333	0.37
NP_758957.2	C1QC	complement component 1, q subcomponent, C chain	5.71429	5	0.51	6.83333	9.5	0.25
NP_001724.3	C1R	complement component 1, r subcomponent	19.8571	12.2	0.19	15	23.1667	0.12
NP_057630.1	C1RL	complement component 1, r subcomponent-like	2.14286	2.2	0.86	1	1.5	0.55
NP_958850.1	C1S	complement component 1, s subcomponent	10.2857	7.4	0.19	7.5	13	0.17
NP_000054.2	C2	complement component 2	11.2857	10.2	0.74	7.5	14	0.022
NP_000055.1	C3	complement component 3	480.571	477	0.93	505.5	669.667	0.33
NP_001002029.1	C4B	complement component 4B (Childo blood group)	0.857143	1.8	0.72	0.5	0.5	0.78
NP_000706.1	C4BPA	complement component 4 binding protein, alpha	13.5714	39	0.0043	27.3333	31.3333	0.57
NP_001726.2	C5	complement component 5	27	25.4	0.68	23.1667	38.5	0.17
NP_000056.1	C6	complement component 6	9.85714	11.8	0.51	5.16667	11	0.019
NP_000578.2	C7	complement component 7	14.5714	21.4	0.071	16.8333	17	0.68
NP_000553.1	C8A	complement component 8, alpha polypeptide	6	8.4	0.46	6.66667	8.66667	0.62
NP_000057.1	C8B	complement component 8, beta polypeptide	5.14286	4.2	0.56	3.33333	7.5	0.14
NP_000597.1	C8G	complement component 8, gamma polypeptide	5.42857	3.6	0.16	6.5	7.66667	0.19
NP_001728.1	C9	complement component 9	33.4286	27.4	0.32	25.8333	40.3333	0.14
NP_114172.1	CCNB1	cyclin B1	1	0.2	0.19	0.666667	0.833333	0.92
NP_000582.1	CD14	CD14 molecule	2.42857	1.6	0.61	1.33333	3.66667	0.033
NP_005885.1	CD5L	CD5 molecule-like	3.28571	4.8	0.36	3	7.33333	0.062
NP_001786.1	CDH5	cadherin 5, type 2 (vascular endothelium)	0.428571	1	0.49	0.166667	0.5	0.46
NP_001701.2	CFB	complement factor B	110.571	119.2	0.46	76.3333	93.1667	0.26
NP_000177.2	CFH	complement factor H	58.8571	81.6	0.041	64.1667	79.5	0.22
NP_002104.1	CFHR1	complement factor H-related 1	2	2.2	0.93	2.33333	1.5	0.28
NP_005657.1	CFHR2	complement factor H-related 2	3.71429	5.8	0.5	3.5	2.5	0.46
NP_066303.2	CFHR3	complement factor H-related 3	1	0.4	0.24	1	0.666667	0.48
NP_000195.1	CFI	complement factor I	16.7143	12.2	0.51	9	15.1667	0.33
NP_002612.1	CFP	complement factor properdin	3.28571	2.2	0.4	2	5	0.073
NP_003269.1	CLEC3B	C-type lectin domain family 3, member B	1.28571	0.8	0.43	1	2.16667	0.36
NP_001822.2	CLU	clusterin	28.1429	42.4	0.1	22.1667	34.8333	0.037
NP_005194.3	COL13A1	collagen, type XIII, alpha 1	0.142857	0.8	0.23	0.333333	0.333333	0.9
NP_000087.1	CP	ceruloplasmin (ferroxidase)	285.857	272.8	0.68	245.333	328.667	0.19
NP_001863.1	CPB2	carboxypeptidase B2 (plasma)	6.28571	4.6	0.36	3.66667	7.5	0.075
NP_001299.1	CPN1	carboxypeptidase N, polypeptide 1	6.71429	5.4	0.24	4.5	5.66667	0.46
NP_001073982.1	CPN2	carboxypeptidase N, polypeptide 2	7.71429	9	0.41	11.6667	9.66667	0.68
NP_000558.2	CRP	C-reactive protein, pentraxin-related	5	1.4	0.16	4	7	0.4
NP_005202.2	CSF1R	colony stimulating factor 1 receptor	1.85714	0.8	0.78	2.16667	1.33333	0.45
NP_001349.2	DHX15	DEAH (Asp-Glu-Ala-His) box polypeptide 15	0.5	2	0.0067	0.5	0.333333	0.84
NP_073155.1	ECM1	extracellular matrix protein 1	2.71429	2.4	0.55	1.5	2.16667	0.5
NP_001034437.1	EFEMP1	EGF-containing fibulin-like extracellular matrix protein 1	1.14286	0.2	0.17	0.5	1.33333	0.42
NP_000495.1	F10	coagulation factor X	2.14286	2.8	0.79	3.16667	2.16667	0.4
NP_000119.1	F11	coagulation factor XI	0.571429	0.8	0.41	0.833333	0.833333	0.9
NP_000496.1	F12	coagulation factor XII (Hageman factor)	18.1429	11.2	0.05	10.8333	14.1667	0.29
NP_001985.1	F13B	coagulation factor XIII, B polypeptide	5.14286	2.6	0.74	2	3	0.41
NP_000497.1	F2	coagulation factor II (thrombin)	36	32.4	0.41	35.3333	37.1667	0.74
NP_000121.1	F5	coagulation factor V (proaccelerin, labile factor)	1.57143	4.8	0.24	1.33333	2.83333	0.06
NP_000124.1	F9	coagulation factor IX	1.57143	0.6	0.23	1.16667	1.83333	0.32
NP_001987.2	FBLN1	fibulin 1	12.2857	17	0.1	12.8333	16.3333	0.93
NP_003656.2	FCN3	ficolin (collagen/fibrinogen domain containing) 3 (Hakata antigen)	1.28571	0.8	0.49	1	3.83333	0.042
NP_055190.2	FETUB	fetuin B	5.85714	11.8	0.087	7.33333	7.66667	0.87
NP_000499.1	FGA	fibrinogen alpha chain	162.857	537.2	0.0045	257.167	353.833	0.054
NP_005132.2	FGB	fibrinogen beta chain	132.429	443	0.0045	235	427.333	0.054
NP_000500.2	FGG	fibrinogen gamma chain	115.143	323.4	0.0118	162.333	292.333	0.054
NP_001447.1	FLNA	filamin A, alpha (actin binding protein 280)	0.285714	2.2	0.43	0.166667	1.33333	0.9
NP_002017.1	FN1	fibronectin 1	15	68	0.0045	46.8333	40.5	0.63
NP_000574.2	GC	group-specific component (vitamin D binding protein)	211.857	168.8	0.087	171	163.333	0.87
NP_001494.2	GPLD1	glycosylphosphatidylinositol specific phospholipase D1	1	2.2	0.077	2.66667	7.5	0.035
NP_115495.1	GPR98	G protein-coupled receptor 98	0	0	NA	1	1.16667	0.86
NP_002075.2	GPX3	glutathione peroxidase 3 (plasma)	1	0.8	0.86	0.833333	1.33333	0.73
NP_937895.1	GSN	gelsolin (amyloidosis, Finnish type)	8.28571	5.8	0.41	8.66667	10.8333	0.51
NP_004123.1	HABP2	hyaluronan binding protein 2	3.28571	2.8	0.67	2.16667	4.16667	0.12
NP_066275.3	HPR	haptoglobin-related protein	1.14286	0.2	0.0081	0.5	1	0.29
NP_000604.1	HPX	hemopexin	82.4286	95	0.93	90	99.3333	0.52
NP_000403.1	HRG	histidine-rich glycoprotein	11.4286	13.2	0.86	12.3333	15.3333	0.42
NP_000864.1	ICAM2	intercellular adhesion molecule 2	0.857143	0.8	0.92	0.5	0.333333	0.84
NP_443715.1	IFT122	intraflagellar transport 122 homolog (Chlamydomonas)	0.428571	1	0.15	0.833333	1.16667	0.59
NP_000603.1	IGF2	insulin-like growth factor 2 (somatomedin A)	2	1.4	0.73	1.5	2.16667	0.21
NP_004961.1	IGFALS	insulin-like growth factor binding protein, acid labile subunit	8.57143	13.6	0.18	9.33333	17.1667	0.036
NP_000589.2	IGFBP3	insulin-like growth factor binding protein 3	1.14286	1.8	0.86	1.33333	1.5	0.86
NP_620586.2	IL31RA	interleukin 31 receptor A	2.57143	2	0.27	1.83333	2.5	0.67
NP_002206.1	ITIH1	inter-alpha (globulin) inhibitor H1	56.7143	67.2	0.37	41.8333	66	0.078
NP_002207.2	ITIH2	inter-alpha (globulin) inhibitor H2	22.8571	26	0.46	22	27.6667	0.19
NP_002208.2	ITIH3	inter-alpha (globulin) inhibitor H3	15.1429	15.4	0.41	11.1667	23.1667	0.015
NP_002209.2	ITIH4	inter-alpha (globulin) inhibitor H4 (plasma Kallikrein-sensitive glycoprotein)	75.4286	141	0.0045	78.5	111.833	0.045
NP_000883.2	KLKB1	kallikrein B, plasma (Fletcher factor) 1	8.28571	15.2	0.01	8.5	9.83333	0.51
NP_000884.1	KNG1	kininogen 1	90.2857	100.6	0.46	72.1667	83	0.42
NP_001007103.1	L3MBTL3	l(3)mbt-like 3 (Drosophila)	1	5.2	0.11	0.333333	1.5	0.36
NP_004130.2	LBP	lipopolysaccharide binding protein	2.71429	1.8	0.67	1.16667	3.16667	0.18
NP_000220.1	LCAT	lecithin-cholesterol acyltransferase	1.28571	2.6	0.13	0.833333	3	0.02
NP_005558.1	LGALS3BP	lectin, galactoside-binding, soluble, 3 binding protein	2.71429	3	0.68	3.33333	6.5	0.18
NP_006856.2	LILRA3	leukocyte immunoglobulin-like receptor, subfamily A (without TM domain), member 3	1.28571	2.6	0.27	0.833333	2.33333	0.13
NP_005568.1	LPA	lipoprotein, Lp(a)	0.5	26	0.0015	1	10.8333	0.095
NP_443204.1	LRG1	leucine-rich alpha-2-glycoprotein 1	22.4286	21.4	0.8	14.6667	19	0.37
NP_002334.2	LTF	lactotransferrin	4.28571	0.8	0.2	1.16667	1.16667	0.9
NP_002336.1	LUM	lumican	7.57143	6.4	0.41	5.83333	6	0.93
NP_000230.1	LYZ	lysozyme (renal amyloidosis)	1.85714	1.4	0.44	1.33333	1.33333	0.86
NP_066300.1	LZTS1	leucine zipper, putative tumor suppressor 1	0.428571	1.2	0.28	0.333333	0.333333	0.9
NP_001027019.1	MASP1	mannan-binding lectin serine peptidase 1 (C4/C2 activating component of Ra-reactive factor)	0.857143	1.8	0.066	1.5	1.5	0.93
NP_631947.1	MASP2	mannan-binding lectin serine peptidase 2	0.857143	0.6	0.92	0.166667	0.666667	0.39
NP_066278.2	MST1	macrophage stimulating 1 (hepatocyte growth factor-like)	0.714286	0.6	0.92	0.5	1.66667	0.075
NP_006149.1	NEFL	neurofilament, light polypeptide	0.285714	1.6	0.12	0.166667	0.833333	0.9
NP_000598.1	ORM1	orosomucoid 1	142.857	97.8	0.56	91.6667	246.5	0.025
NP_000599.1	ORM2	orosomucoid 2	16.4286	10.4	0.25	11	28.3333	0.008
NP_002572.2	PAPPA	pregnancy-associated plasma protein A, pappalysin 1	10.2857	19.8	0.16	9.5	18.1667	0.22
NP_005013.1	PFN1	profilin 1	1	0.8	0.69	0.666667	0.166667	0.46
NP_079265.2	PGAP1	post-GPI attachment to proteins 1	0.142857	0.2	0.8	0.5	0.833333	0.13
NP_443122.2	PGLYRP2	peptidoglycan recognition protein 2	18.5714	19.2	0.93	13.5	18.8333	0.19
NP_000437.3	PON1	paraoxonase 1	7.14286	5.4	0.68	6.83333	9.83333	0.46
NP_002695.1	PPBP	pro-platelet basic protein (chemokine (C-X-C motif) ligand 7)	7.28571	3	0.085	4.83333	4	0.33
NP_066953.1	PPIA	peptidylprolyl isomerase A (cyclophilin A)	1.28571	0.8	0.26	1.16667	0.166667	0.18
NP_005800.3	PRDX2	peroxiredoxin 2	3.28571	0.5	0.022	2.33333	0.166667	0.4
NP_002719.3	PRG2	proteoglycan 2, bone marrow (natural killer cell activator, eosinophil granule major basic protein)	8	6.8	0.93	5.5	11.3333	0.19
NP_000304.1	PROS1	protein S (alpha)	1.42857	6.4	0.059	2.83333	3.16667	0.62
NP_003882.1	PROZ	protein Z, vitamin K-dependent plasma glycoprotein	0.714286	1.6	0.14	1.66667	2.66667	0.39
NP_008836.2	PSG1	pregnancy specific beta-1-glycoprotein 1	4.14286	5	0.81	2.33333	1.5	0.49
NP_000945.3	PTGDS	prostaglandin D2 synthase 21kDa (brain)	0.857143	0.8	0.86	0.5	0.5	0.9
NP_002855.1	PZP	pregnancy-zone protein	34.4286	73.8	0.37	55	94.1667	0.19
NP_061173.1	RBBP6	retinoblastoma binding protein 6	0.714286	0.2	0.59	0	0.833333	0.31
NP_006735.2	RBP4	retinol binding protein 4, plasma	16.7143	12.4	0.99	24.5	19.5	0.87
NP_002955.2	S100A8	S100 calcium binding protein A8	2.14286	0.5	0.1	0.333333	0	0.13
NP_002956.1	S100A9	S100 calcium binding protein A9	2	0.8	0.78	0.5	0.333333	0.13
NP_954630.1	SAA1	serum amyloid A1	5.71429	12.6	0.056	5	10.6667	0.46
NP_110381.1	SAA2	serum amyloid A2	2.57143	1.4	0.55	1.16667	4	0.45
NP_006503.1	SAA4	serum amyloid A4, constitutive	9.71429	18.6	0.049	9.83333	19.1667	0.12
NP_005401.3	SEPP1	selenoprotein P, plasma, 1	1.14286	2	0.31	1.16667	3.16667	0.12
NP_000479.1	SERPINC1	serpin peptidase inhibitor, clade C (antithrombin), member 1	39	54.8	0.25	58	65.8333	0.19
NP_000176.2	SERPIND1	serpin peptidase inhibitor, clade D (heparin cofactor), member 1	10.8571	10.8	0.93	14.3333	22.1667	0.19
NP_002606.3	SERPINF1	serpin peptidase inhibitor, clade F (alpha-2 antiplasmin, pigment epithelium derived factor), member 1	22.7143	16.8	0.12	15.6667	22.1667	0.19
NP_000925.1	SERPINF2	serpin peptidase inhibitor, clade F (alpha-2 antiplasmin, pigment epithelium derived factor), member 2	9.42857	14	0.24	8.66667	14	0.073
NP_000053.2	SERPING1	serpin peptidase inhibitor, clade G (C1 inhibitor), member 1	33.8571	38	0.93	26.6667	47	0.037
NP_001031.2	SHBG	sex hormone-binding globulin	14	9.4	0.12	10.3333	17.5	0.12
XP_933716.2	SVEP1	sushi, von Willebrand factor type A, EGF and pentraxin domain containing 1	0	0	NA	0.5	0.833333	0.13
NP_001054.1	TF	transferrin	17.7143	78.8	0.22	42.6667	18.6667	0.42
NP_003237.2	THBS1	thrombospondin 1	0.285714	1.8	0.1	0.666667	0.166667	0.21
NP_006280.2	TLN1	talin 1	1.28571	2.6	0.31	0.166667	0.666667	0.9
NP_000362.1	TTR	transthyretin	86.5714	52.2	0.07	102.5	127.333	0.42
NP_542413.1	VCAM1	vascular cell adhesion molecule 1	1.28571	0.5	0.1	0.333333	0.333333	0.67
NP_003364.1	VCL	vinculin	0.571429	0.6	0.84	0.333333	1	0.52
NP_000629.3	VTN	vitronectin	56.8571	66	0.51	60.3333	60	0.9
NP_000543.2	VWF	von Willebrand factor	2	8.2	0.085	5.66667	6.33333	0.74
NP_006513.1	WNT6	wingless-type MMTV integration site family, member 6	0.5	1.2	0.025	0.333333	2	0.089
